# Supplementary material for: Bovine milk extracellular vesicles prepared by ultracentrifugation contain microbial mRNAs that do not accumulate in human plasma following milk consumption
Source: Extracell Vesicles Circ Nucl Acids. 2025 May 29;6(2):276–86. doi: 10.20517/evcna.2024.84 (PMC12367460; doi:10.20517/evcna.2024.84)
Supplement: Supplementary file 1 [file evcna-6-2-276-SupplementaryMaterials.zip]

Archive with 3 entries (3 files):
- Supplementary data.pdf
- Supplementary Table 1_Microbial species.xlsx
- Supplementary Table 2_Bacterial mRNAs in human plasma_2.xlsx
