# Supplementary material for: Bovine milk extracellular vesicles prepared by ultracentrifugation contain microbial mRNAs that do not accumulate in human plasma following milk consumption
Source: Extracell Vesicles Circ Nucl Acids. 2025 May 29;6(2):276–86. doi: 10.20517/evcna.2024.84 (PMC12367460; doi:10.20517/evcna.2024.84)
Supplement: Supplementary file 1 [file evcna-6-2-276-SupplementaryMaterials.zip › Supplementary Table 1_Microbial species.xlsx]

## Sheet: Species_Rankings
Supplementary Table 1. RNA sequencing read mapped to microbial species.
Species	RM	SBM+	SBM-
Unknown	1	1	7
Acaryochloris marina	84
Acidithiobacillus ferrooxidans			64
Acidobacterium capsulatum	67	121
Acidovorax citrulli
Acidovorax sp. KKS102	57	58	33
Acinetobacter oleivorans			57
Actinosynnema mirum		122
Aeromonas caviae		49
Alcanivorax dieselolei			58
Alicycliphilus denitrificans		123
Aliivibrio fischeri		124
Anaerococcus prevotii	26
Anoxybacillus flavithermus			10
Aphanomyces astaci	9	15	36
Aromatoleum aromaticum			45
Aspergillus fischeri	63	42
Aspergillus fumigatus	50	70	37
Aspergillus nidulans	75	110
Aspergillus niger	43	64	28
Aspergillus oryzae	25	52
Asticcacaulis excentricus			54
Azoarcus sp. BH72			52
Azospirillum lipoferum	85
Azotobacter vinelandii			46
Batrachochytrium dendrobatidis		59
Botrytis cinerea	10	23	38
Bovine viral diarrhea virus 1		38
Brachybacterium faecium		71
Bradyrhizobium japonicum	86	111	59
Bradyrhizobium sp. S23321	76	90	55
Brevundimonas subvibrioides		74	9
Calothrix parietina		81
Candida glabrata	62
Candidatus Babela massiliensis			17
Chamaesiphon minutus		97
Chitinophaga pinensis			13
Choristoneura occidentalis granul	51
Citrobacter freundii		34
Citrobacter koseri		45
Clavibacter michiganensis		31	60
Coccidioides immitis	16	46	22
Coprinopsis cinerea		112
Corynebacterium aurimucosum	17	32
Corynebacterium jeikeium	87	113
Corynebacterium terpenotabidum		82
Corynebacterium variabile		125
Cronobacter malonaticus		14
Cronobacter sakazakii	52	20
Cutibacterium acnes	5	17	29
Cutibacterium avidum	77
Cyanobium gracile			65
Cyanothece sp. PCC 7822	88		66
Delftia acidovorans		98	30
Delftia sp. Cs1-4	68
Desulfotalea psychrophila		126
Edwardsiella tarda		47
Enterobacter asburiae		11
Enterobacter cloacae	21	5	8
Enterobacter lignolyticus		35
Enterobacter sp. W001	58	83
Enterobacteria phage HK542		84
Enterobacteriaceae bacterium stra		91
Enterococcus faecalis		99
Eremothecium cymbalariae		75
Erwinia billingiae		114
Erwinia pyrifoliae		127
Erythrobacter litoralis		128
Escherichia coli	39	8
Finegoldia magna		100
Flavobacterium psychrophilum	69
Fluviicola taffensis
Fusarium graminearum	36	101
Fusarium oxysporum	70	92
Granulibacter bethesdensis		129
Histoplasma capsulatum	40	60	25
Hyaloperonospora arabidopsidis	44	115
Intrasporangium calvum	89
Janthinobacterium sp. Marseille			61
Klebsiella aerogenes		25
Klebsiella michiganensis		27
Klebsiella pneumoniae		9
Klebsiella variicola		102
Kocuria rhizophila	27
Lachancea thermotolerans	78
Lactobacillus gasseri	64
Lactobacillus johnsonii	59
Lactococcus lactis			14
Leptothrix cholodnii	71	103
Magnaporthe oryzae	90
Malassezia globosa	3	12	19
Melampsora larici-populina	60
Methylibium petroleiphilum	61	67	23
Methylobacterium populi			15
Methylobacterium radiotolerans	22	50	42
Methylobacterium sp. 4-46		116
Methylocystis sp. SC2	65
Methylotenera mobilis			67
Methylotenera versatilis			39
Microbacterium testaceum			5
Micrococcus luteus	12	40
Microcystis aeruginosa		130
Moraxella catarrhalis	45	41
Mucor circinelloides	28	104
Murine leukemia virus	47
Murine osteosarcoma virus	72	117
Niastella koreensis	79	93	4
Nitrobacter winogradskyi		131
Nitrospira defluvii			6
Novosphingobium aromaticivorans		76	21
Novosphingobium sp. PP1Y
Pantoea sp. At-9b		55
Pantoea vagans	18	3	16
Phycisphaera mikurensis			34
Phycomyces blakesleeanus	41	61
Phytophthora parasitica	66
Phytopythium vexans	23	43
Planctopirus limnophila		94
Pneumocystis jirovecii	32	26
Polaromonas sp. JS666			43
Pseudomonas aeruginosa		28
Pseudomonas brassicacearum		39	48
Pseudomonas entomophila		95
Pseudomonas fluorescens	2	4	1
Pseudomonas fulva			68
Pseudomonas mendocina		77	44
Pseudomonas poae	11	7	49
Pseudomonas protegens	42	16
Pseudomonas putida	80	30	50
Pseudomonas resinovorans			51
Pseudomonas savastanoi		105
Pseudomonas sp. ATCC 13867		118	26
Pseudomonas sp. TKP	4	6
Pseudomonas sp. UW4		18
Pseudomonas sp. VLB120			62
Pseudomonas stutzeri		96	11
Pseudomonas syringae		78
Pseudomonas syringae group genomo		106
Psychrobacter sp. PRwf-1	73	44
Puccinia graminis	37	48
Pythium aphanidermatum	13	29
Ralstonia pickettii	8	22
Ralstonia solanacearum	38
Rhizobium leguminosarum		107
Rhizobium sp. IRBG74		85	31
Rhizopus delemar		72	63
Rhodococcus erythropolis		33	12
Rhodococcus hoagii		86
Rhodopseudomonas palustris	29	62	32
Rothia dentocariosa	81
Rothia mucilaginosa	53	68
Rubrivivax gelatinosus		79	47
Saccharomonospora viridis	91
Salmonella enterica		10
Schizosaccharomyces pombe	30	73	56
Sclerotinia sclerotiorum	92
Serratia marcescens		65
Serratia plymuthica		87
Shewanella sp. ANA-3		119
Shewanella woodyi		132
Shigella flexneri		120
Sodalis glossinidius		21
Sordaria macrospora	6	13	3
Sphingobium chlorophenolicum		88
Sphingobium japonicum		69
Sphingomonas sp. MM-1	33	53	35
Sphingomonas wittichii	54	36	53
Sphingopyxis alaskensis			18
Spizellomyces punctatus	7	19	24
Spleen focus-forming virus	93
Sporisorium reilianum	94
Staphylococcus aureus	82
Staphylococcus epidermidis	20	63
Staphylococcus haemolyticus	48	89
Staphylococcus pseudintermedius
Stenotrophomonas maltophilia	19	2	2
Stenotrophomonas virus SMA7		80
Streptococcus mitis	31	37	20
Streptococcus pneumoniae			40
Streptomyces cattleya		108
Streptomyces violaceusniger	14	54
Talaromyces marneffei	15	24	27
Tetrapisispora phaffii	49	109
Thermosynechococcus sp. NK55a	83
Thermothelomyces thermophila	34	66
Thioflavicoccus mobilis			69
Tremella mesenterica	24	51	41
Trichoderma reesei	46	56
Tsukamurella paurometabola	74
Ustilago maydis	35
Variovorax paradoxus	55	57
Yarrowia lipolytica	56

## Sheet: Commercial_RNase
Scientific.Name	IMSA.A.count
not found in DB	5852
Stenotrophomonas maltophilia	980.333
Pantoea vagans	491.333
Pseudomonas fluorescens	460.667
Enterobacter cloacae	395.333
Pseudomonas sp. TKP	237.667
Pseudomonas poae	122.333
Escherichia coli	88
Klebsiella pneumoniae	85
Salmonella enterica	55
Enterobacter asburiae	43.3333
Malassezia globosa	37.6667
Sordaria macrospora	37.3333
Cronobacter malonaticus	31
Aphanomyces astaci	21
Pseudomonas protegens	21
Cutibacterium acnes	18.3333
Pseudomonas sp. UW4	17.6667
Spizellomyces punctatus	17
Cronobacter sakazakii	16.3333
Sodalis glossinidius	16.3333
Ralstonia pickettii	14
Botrytis cinerea	13.6667
Talaromyces marneffei	13.6667
Klebsiella aerogenes	12.6667
Pneumocystis jirovecii	11
Klebsiella michiganensis	10.3333
Pseudomonas aeruginosa	10.3333
Pythium aphanidermatum	10.3333
Pseudomonas putida	9.33333
Clavibacter michiganensis	8.33333
Corynebacterium aurimucosum	8
Rhodococcus erythropolis	8
Citrobacter freundii	7.33333
Enterobacter lignolyticus	6.66667
Sphingomonas wittichii	6.66667
Streptococcus mitis	6.66667
Bovine viral diarrhea virus 1	6.33333
Pseudomonas brassicacearum	6.33333
Micrococcus luteus	6
Moraxella catarrhalis	6
Aspergillus fischeri	5.66667
Phytopythium vexans	5.66667
Psychrobacter sp. PRwf-1	5.66667
Citrobacter koseri	5.33333
Coccidioides immitis	5.33333
Edwardsiella tarda	5.33333
Puccinia graminis	5.33333
Aeromonas caviae	5
Methylobacterium radiotolerans	5
Tremella mesenterica	5
Aspergillus oryzae	4.66667
Sphingomonas sp. MM-1	4.66667
Streptomyces violaceusniger	4.66667
Pantoea sp. At-9b	4.33333
Trichoderma reesei	4.33333
Variovorax paradoxus	4.33333
Acidovorax sp. KKS102	4
Batrachochytrium dendrobatidis	4
Histoplasma capsulatum	4
Phycomyces blakesleeanus	4
Rhodopseudomonas palustris	4
Staphylococcus epidermidis	4
Aspergillus niger	3.66667
Serratia marcescens	3.66667
Thermothelomyces thermophila	3.66667
Methylibium petroleiphilum	3.33333
Rothia mucilaginosa	3.33333
Sphingobium japonicum	3.33333
Aspergillus fumigatus	3
Brachybacterium faecium	3
Rhizopus delemar	3
Schizosaccharomyces pombe	3
Brevundimonas subvibrioides	2.66667
Eremothecium cymbalariae	2.66667
Novosphingobium aromaticivorans	2.66667
Pseudomonas mendocina	2.66667
Pseudomonas syringae	2.66667
Rubrivivax gelatinosus	2.66667
Stenotrophomonas virus SMA7	2.66667
Calothrix parietina	2.33333
Corynebacterium terpenotabidum	2.33333
Enterobacter sp. W001	2.33333
Enterobacteria phage HK542	2.33333
Rhizobium sp. IRBG74	2.33333
Rhodococcus hoagii	2.33333
Serratia plymuthica	2.33333
Sphingobium chlorophenolicum	2.33333
Staphylococcus haemolyticus	2.33333
Bradyrhizobium sp. S23321	2
Enterobacteriaceae bacterium stra	2
Fusarium oxysporum	2
Niastella koreensis	2
Planctopirus limnophila	2
Pseudomonas entomophila	2
Pseudomonas stutzeri	2
Chamaesiphon minutus	1.66667
Delftia acidovorans	1.66667
Enterococcus faecalis	1.66667
Finegoldia magna	1.66667
Fusarium graminearum	1.66667
Klebsiella variicola	1.66667
Leptothrix cholodnii	1.66667
Mucor circinelloides	1.66667
Pseudomonas savastanoi	1.66667
Pseudomonas syringae group genomo	1.66667
Rhizobium leguminosarum	1.66667
Streptomyces cattleya	1.66667
Tetrapisispora phaffii	1.66667
Aspergillus nidulans	1.33333
Bradyrhizobium japonicum	1.33333
Coprinopsis cinerea	1.33333
Corynebacterium jeikeium	1.33333
Erwinia billingiae	1.33333
Hyaloperonospora arabidopsidis	1.33333
Methylobacterium sp. 4-46	1.33333
Murine osteosarcoma virus	1.33333
Pseudomonas sp. ATCC 13867	1.33333
Shewanella sp. ANA-3	1.33333
Shigella flexneri	1.33333
Acidobacterium capsulatum	1
Actinosynnema mirum	1
Alicycliphilus denitrificans	1
Aliivibrio fischeri	1
Corynebacterium variabile	1
Desulfotalea psychrophila	1
Erwinia pyrifoliae	1
Erythrobacter litoralis	1
Granulibacter bethesdensis	1
Microcystis aeruginosa	1
Nitrobacter winogradskyi	1
Shewanella woodyi	1

## Sheet: Raw_RNase
Scientific.Name	IMSA.A.count
not found in DB	102.667
Pseudomonas fluorescens	69
Malassezia globosa	31
Pseudomonas sp. TKP	18.6667
Cutibacterium acnes	18.3333
Sordaria macrospora	17.3333
Spizellomyces punctatus	16.3333
Ralstonia pickettii	16
Aphanomyces astaci	14.6667
Botrytis cinerea	13.6667
Pseudomonas poae	12.3333
Micrococcus luteus	11.3333
Pythium aphanidermatum	10
Streptomyces violaceusniger	9
Talaromyces marneffei	9
Coccidioides immitis	8.66667
Corynebacterium aurimucosum	8.66667
Pantoea vagans	8.33333
Stenotrophomonas maltophilia	7.66667
Staphylococcus epidermidis	6.66667
Enterobacter cloacae	6.33333
Methylobacterium radiotolerans	6
Phytopythium vexans	6
Tremella mesenterica	5.33333
Aspergillus oryzae	5
Anaerococcus prevotii	4.66667
Kocuria rhizophila	4.66667
Mucor circinelloides	4.66667
Rhodopseudomonas palustris	4.66667
Schizosaccharomyces pombe	4.66667
Streptococcus mitis	4.66667
Pneumocystis jirovecii	4.33333
Sphingomonas sp. MM-1	4.33333
Thermothelomyces thermophila	4.33333
Ustilago maydis	4.33333
Fusarium graminearum	4
Puccinia graminis	4
Ralstonia solanacearum	4
Escherichia coli	3.66667
Histoplasma capsulatum	3.66667
Phycomyces blakesleeanus	3.66667
Pseudomonas protegens	3.66667
Aspergillus niger	3.33333
Hyaloperonospora arabidopsidis	3.33333
Moraxella catarrhalis	3.33333
Trichoderma reesei	3.33333
Murine leukemia virus	3
Staphylococcus haemolyticus	3
Tetrapisispora phaffii	3
Aspergillus fumigatus	2.66667
Choristoneura occidentalis granul	2.66667
Cronobacter sakazakii	2.66667
Rothia mucilaginosa	2.66667
Sphingomonas wittichii	2.66667
Variovorax paradoxus	2.66667
Yarrowia lipolytica	2.66667
Acidovorax sp. KKS102	2.33333
Enterobacter sp. W001	2.33333
Lactobacillus johnsonii	2.33333
Melampsora larici-populina	2.33333
Methylibium petroleiphilum	2.33333
[Candida] glabrata	2
Aspergillus fischeri	2
Lactobacillus gasseri	2
Methylocystis sp. SC2	2
Phytophthora parasitica	2
Acidobacterium capsulatum	1.66667
Delftia sp. Cs1-4	1.66667
Flavobacterium psychrophilum	1.66667
Fusarium oxysporum	1.66667
Leptothrix cholodnii	1.66667
Murine osteosarcoma virus	1.66667
Psychrobacter sp. PRwf-1	1.66667
Tsukamurella paurometabola	1.66667
Aspergillus nidulans	1.33333
Bradyrhizobium sp. S23321	1.33333
Cutibacterium avidum	1.33333
Lachancea thermotolerans	1.33333
Niastella koreensis	1.33333
Pseudomonas putida	1.33333
Rothia dentocariosa	1.33333
Staphylococcus aureus	1.33333
Thermosynechococcus sp. NK55a	1.33333
Acaryochloris marina	1
Azospirillum lipoferum	1
Bradyrhizobium japonicum	1
Corynebacterium jeikeium	1
Cyanothece sp. PCC 7822	1
Intrasporangium calvum	1
Magnaporthe oryzae	1
Saccharomonospora viridis	1
Sclerotinia sclerotiorum	1
Spleen focus-forming virus	1
Sporisorium reilianum	1

## Sheet: Old_Exo_Commercial
Scientific.Name	IMSA.A.count
Pseudomonas fluorescens	85.6667
Stenotrophomonas maltophilia	30.6667
Sordaria macrospora	26.6667
Niastella koreensis	20.6667
Microbacterium testaceum	19
Nitrospira defluvii	17.6667
not found in DB	17.6667
Enterobacter cloacae	14.3333
Brevundimonas subvibrioides	12
Anoxybacillus flavithermus	10.6667
Pseudomonas stutzeri	10.3333
Rhodococcus erythropolis	9.33333
Chitinophaga pinensis	8.33333
Lactococcus lactis	7.66667
Methylobacterium populi	7.33333
Pantoea vagans	7.33333
Candidatus Babela massiliensis	7
Sphingopyxis alaskensis	7
Malassezia globosa	6.66667
Streptococcus mitis	6.66667
Novosphingobium aromaticivorans	6.33333
Coccidioides immitis	6
Methylibium petroleiphilum	6
Spizellomyces punctatus	6
Histoplasma capsulatum	5.33333
Pseudomonas sp. ATCC 13867	5.33333
Talaromyces marneffei	5.33333
Aspergillus niger	4.66667
Cutibacterium acnes	4.33333
Delftia acidovorans	4.33333
Rhizobium sp. IRBG74	4.33333
Rhodopseudomonas palustris	4.33333
Acidovorax sp. KKS102	4
Phycisphaera mikurensis	3.66667
Sphingomonas sp. MM-1	3.66667
Aphanomyces astaci	3.33333
Aspergillus fumigatus	3.33333
Botrytis cinerea	3.33333
Methylotenera versatilis	3.33333
Streptococcus pneumoniae	3.33333
Tremella mesenterica	3.33333
Methylobacterium radiotolerans	3
Polaromonas sp. JS666	3
Pseudomonas mendocina	3
Aromatoleum aromaticum	2.66667
Azotobacter vinelandii	2.66667
Rubrivivax gelatinosus	2.66667
Pseudomonas brassicacearum	2.33333
Pseudomonas poae	2.33333
Pseudomonas putida	2.33333
Pseudomonas resinovorans	2.33333
Azoarcus sp. BH72	2
Sphingomonas wittichii	2
Asticcacaulis excentricus	1.66667
Bradyrhizobium sp. S23321	1.66667
Schizosaccharomyces pombe	1.66667
Acinetobacter oleivorans	1.33333
Alcanivorax dieselolei	1.33333
Bradyrhizobium japonicum	1.33333
Clavibacter michiganensis	1.33333
Janthinobacterium sp. Marseille	1.33333
Pseudomonas sp. VLB120	1.33333
Rhizopus delemar	1.33333
Acidithiobacillus ferrooxidans	1
Cyanobium gracile	1
Cyanothece sp. PCC 7822	1
Methylotenera mobilis	1
Pseudomonas fulva	1
Thioflavicoccus mobilis	1

## Sheet: Old_Sonicated_Commercial
Scientific.Name	IMSA.A.count
Pseudomonas fluorescens	85.6667
Stenotrophomonas maltophilia	30.6667
Sordaria macrospora	26.6667
Niastella koreensis	20.6667
Microbacterium testaceum	19
Nitrospira defluvii	17.6667
not found in DB	17.6667
Enterobacter cloacae	14.3333
Brevundimonas subvibrioides	12
Anoxybacillus flavithermus	10.6667
Pseudomonas stutzeri	10.3333
Rhodococcus erythropolis	9.33333
Chitinophaga pinensis	8.33333
Lactococcus lactis	7.66667
Methylobacterium populi	7.33333
Pantoea vagans	7.33333
Candidatus Babela massiliensis	7
Sphingopyxis alaskensis	7
Malassezia globosa	6.66667
Streptococcus mitis	6.66667
Novosphingobium aromaticivorans	6.33333
Coccidioides immitis	6
Methylibium petroleiphilum	6
Spizellomyces punctatus	6
Histoplasma capsulatum	5.33333
Pseudomonas sp. ATCC 13867	5.33333
Talaromyces marneffei	5.33333
Aspergillus niger	4.66667
Cutibacterium acnes	4.33333
Delftia acidovorans	4.33333
Rhizobium sp. IRBG74	4.33333
Rhodopseudomonas palustris	4.33333
Acidovorax sp. KKS102	4
Phycisphaera mikurensis	3.66667
Sphingomonas sp. MM-1	3.66667
Aphanomyces astaci	3.33333
Aspergillus fumigatus	3.33333
Botrytis cinerea	3.33333
Methylotenera versatilis	3.33333
Streptococcus pneumoniae	3.33333
Tremella mesenterica	3.33333
Methylobacterium radiotolerans	3
Polaromonas sp. JS666	3
Pseudomonas mendocina	3
Aromatoleum aromaticum	2.66667
Azotobacter vinelandii	2.66667
Rubrivivax gelatinosus	2.66667
Pseudomonas brassicacearum	2.33333
Pseudomonas poae	2.33333
Pseudomonas putida	2.33333
Pseudomonas resinovorans	2.33333
Azoarcus sp. BH72	2
Sphingomonas wittichii	2
Asticcacaulis excentricus	1.66667
Bradyrhizobium sp. S23321	1.66667
Schizosaccharomyces pombe	1.66667
Acinetobacter oleivorans	1.33333
Alcanivorax dieselolei	1.33333
Bradyrhizobium japonicum	1.33333
Clavibacter michiganensis	1.33333
Janthinobacterium sp. Marseille	1.33333
Pseudomonas sp. VLB120	1.33333
Rhizopus delemar	1.33333
Acidithiobacillus ferrooxidans	1
Cyanobium gracile	1
Cyanothece sp. PCC 7822	1
Methylotenera mobilis	1
Pseudomonas fulva	1
Thioflavicoccus mobilis	1
