# Supplementary material for: Bovine milk extracellular vesicles prepared by ultracentrifugation contain microbial mRNAs that do not accumulate in human plasma following milk consumption
Source: Extracell Vesicles Circ Nucl Acids. 2025 May 29;6(2):276–86. doi: 10.20517/evcna.2024.84 (PMC12367460; doi:10.20517/evcna.2024.84)
Supplement: Supplementary file 1 [file evcna-6-2-276-SupplementaryMaterials.zip › Supplementary Table 2_Bacterial mRNAs in human plasma_2.xlsx]

## Sheet: Raw reads
Supplementary Table 2. Bacterial mRNAs upregulated in human plasma four fours after consuming one liter milk. Reads per million reads are shown.
					Before milk1,2						After milk
NCBI ID3	Activity	Species	Replicate 1	Replicate 2	Replicate 3	Mean	SD		Replicate 1	Replicate 2	Replicate 3	Mean	SD	P2
b0585	Enterobactin/ferric enterobactin esterase	Escherichia coli	0	0	0	0	0		4	2	6	4	2	0.0391256
b4268	D-Gluconate kinase, thermosensitive	Escherichia coli	0	0	0	0	0		0	6	6	4	3.4641	0.0431955
b3734	F1 sector of membrane-bound ATP synthase, alpha subunit	Escherichia coli	0	0	0	0	0		10	0	3	4.33333	5.1316	0.0405602
b3463	Putative transporter subunit: ATP-binding component of ABC superfamily	Escherichia coli	0	0	0	0	0		4	0	10	4.66667	5.03322	0.0334381
b3364	Major facility superfamily transporter	Escherichia coli	0	0	0	0	0		6	2	6	4.66667	2.3094	0.0263254
b2283	NADH:ubiquinone oxidoreductase, chain G	Escherichia coli	0	0	0	0	0		10	4	2	5.33333	4.16333	0.0201419
b1711	Vitamin B12 transporter subunit: membrane component of ABC superfamily	Escherichia coli	0	0	0	0	0		10	6	0	5.33333	5.03322	0.0236568
AK828_08505	Hypothetical protein	Cutibacterium acnes	0	0	0	0	0		14	0	6	6.66667	7.02377	0.011071
AK828_08550	AMP-dependent synthetase	Cutibacterium acnes	0	0	0	0	0		12	0	4	5.33333	6.1101	0.0170433
AK828_05905	Histidine kinase	Cutibacterium acnes	0	0	0	0	0		2	4	8	4.66667	3.05505	0.0172431
AK828_03535	Major facility superfamily transporter	Cutibacterium acnes	0	0	0	0	0		2	6	4	4	2	0.026435
AK828_08730	6-Phosphogluconolactonase	Cutibacterium acnes	0	0	0	0	0		8	0	5	4.33333	4.04145	0.0271463
AK828_07225	Uroporphyrinogen decarboxylase	Cutibacterium acnes	0	0	0	0	0		14	0	0	4.66667	8.0829	0.0332832
AK828_03290	Spermidine synthase	Cutibacterium acnes	0	0	0	0	0		4	1	6	3.66667	2.51661	0.0388242
AK828_07425	Folate-binding protein	Cutibacterium acnes	0	0	0	0	0		4	1	6	3.66667	2.51661	0.0388242
AK828_02860	Endoglycoceramidase	Cutibacterium acnes	1	0	0	0.333333	0.57735		4	2	6	4	2.33333	0.0417891
AK828_03560	Sugar ABC transporter substrate-binding protein	Cutibacterium acnes	2	0	0	0.666667	1.1547		11	0	4	5	6.23443	0.0440925
1Zero denotes not detected.
2Sequencing reads before vs. after the consumption of I L bovine milk.
3Gene identification number in the National Library of Medicine (ncbi.nlm.gov).
Abbrevations: P, Probability of obtaining the observed resultsm assuming that the null hypotrhesis is true; SD, standard deviation.
